# Supplementary material for: Recent Discovery of Diverse Prophages Located in Genomes of Vibrio spp. and Their Implications for Bacterial Pathogenicity, Environmental Fitness, Genome Evolution, Food Safety, and Public Health
Source: Foods. 2025 Jan 26;14(3):403. doi: 10.3390/foods14030403 (PMC11817191; doi:10.3390/foods14030403)
Supplement: Supplementary file 1 [file foods-14-00403-s001.zip]

Archive with 1 entries (1 files):
- foods-3387798-supplementary.pdf
